# Supplementary material for: Lubeluzole Repositioning as Chemosensitizing Agent on Multidrug-Resistant Human Ovarian A2780/DX3 Cancer Cells
Source: Molecules. 2022 Nov 15;27(22):7870. doi: 10.3390/molecules27227870 (PMC9695310; doi:10.3390/molecules27227870)
Supplement: Supplementary file 1 [file molecules-27-07870-s001.zip]

Archive with 1 entries (1 files):
- molecules-1921846-supplementary.pdf
